# Supplementary material for: CtGH76, a Glycoside Hydrolase 76 from Chaetomium thermophilum, with Elongated Glycan-Binding Canyon
Source: Int J Mol Sci. 2025 Jul 9;26(14):6589. doi: 10.3390/ijms26146589 (PMC12295086; doi:10.3390/ijms26146589)
Supplement: Supplementary file 1 [file ijms-26-06589-s001.zip]

Archive with 1 entries (1 files):
- ijms-3701152-supplementary.pdf
